# Supplementary material for: Antioxidant and Anti-Glycation Potential of H2 Receptor Antagonists—In Vitro Studies and a Systematic Literature Review
Source: Pharmaceuticals (Basel). 2023 Sep 8;16(9):1273. doi: 10.3390/ph16091273 (PMC10535796; doi:10.3390/ph16091273)
Supplement: Supplementary file 1 [file pharmaceuticals-16-01273-s001.zip]

Archive with 1 entries (1 files):
- pharmaceuticals-2541343-supplementary.pdf
